# Supplementary material for: ﻿The genus Cacodaemon (Coleoptera, Endomychidae) of Vietnam
Source: Zookeys. 2022 Jan 14;1081:127–36. doi: 10.3897/zookeys.1081.75927 (PMC8782822; doi:10.3897/zookeys.1081.75927)
Supplement: XML Treatment for Cacodaemon [file zookeys.1081.75927-treatment1.xml]

<!DOCTYPE tp:taxon-treatment
  PUBLIC "-//TaxonX//DTD Taxonomic Treatment Publishing DTD v0 20100105//EN" "tax-treatment-NSO.dtd">
<tp:taxon-treatment xmlns:tp="http://www.plazi.org/taxpub"><tp:treatment-meta><kwd-group><label>Taxon classification</label><kwd>
              <named-content content-type="kingdom">Animalia</named-content>
            </kwd><kwd>
              <named-content content-type="order">Coleoptera</named-content>
            </kwd><kwd>
              <named-content content-type="family">Endomychidae</named-content>
            </kwd></kwd-group><mixed-citation publication-type="journal"><person-group><name><surname>Yoshitomi</surname><given-names>Hiroyuki</given-names></name><name><surname>Pham</surname><given-names>Thai Hong</given-names></name></person-group><article-title>﻿The genus <italic><tp:taxon-name><tp:taxon-name-part taxon-name-part-type="genus" reg="Cacodaemon">Cacodaemon</tp:taxon-name-part></tp:taxon-name></italic> (<tp:taxon-name><tp:taxon-name-part taxon-name-part-type="order">Coleoptera</tp:taxon-name-part></tp:taxon-name>, <tp:taxon-name><tp:taxon-name-part taxon-name-part-type="family">Endomychidae</tp:taxon-name-part></tp:taxon-name>) of Vietnam</article-title><source>Zookeys</source><day>14</day><month>01</month><year>2022</year><volume>1081</volume><fpage>127</fpage><lpage>136</lpage><pub-id pub-id-type="doi">10.3897/zookeys.1081.75927</pub-id></mixed-citation></tp:treatment-meta><tp:nomenclature><label>﻿</label><tp:taxon-name>
            <object-id xmlns:xlink="http://www.w3.org/1999/xlink" content-type="arpha" xlink:type="simple">529255C5-F8AD-52CA-8F2D-834C4E491AD4</object-id>
            <tp:taxon-name-part taxon-name-part-type="genus" reg="Cacodaemon">Cacodaemon</tp:taxon-name-part>
          </tp:taxon-name><tp:taxon-authority>Thomson, 1857</tp:taxon-authority></tp:nomenclature><tp:treatment-sec sec-type="type species" id="SECID0ECMAC"><title>Type species.</title><p><italic><tp:taxon-name><tp:taxon-name-part taxon-name-part-type="genus" reg="Eumorphus">Eumorphus</tp:taxon-name-part><tp:taxon-name-part taxon-name-part-type="species" reg="satanus">satanus</tp:taxon-name-part></tp:taxon-name></italic> Thomson, 1856 (designated by <xref ref-type="bibr" rid="B7">Strohecker 1964</xref>).</p></tp:treatment-sec><tp:treatment-sec sec-type="diagnosis" id="SECID0EXMAC"><title>Diagnosis.</title><p>The genus <italic><tp:taxon-name><tp:taxon-name-part taxon-name-part-type="genus" reg="Cacodaemon">Cacodaemon</tp:taxon-name-part></tp:taxon-name></italic> is closely related to the genus <italic><tp:taxon-name><tp:taxon-name-part taxon-name-part-type="genus" reg="Amphisternus">Amphisternus</tp:taxon-name-part></tp:taxon-name></italic> Germar, 1843, but differs from it by the following characteristics: elytral appendages spinous in most species (with tubercles or carinae in <italic><tp:taxon-name><tp:taxon-name-part taxon-name-part-type="genus" reg="Amphisternus">Amphisternus</tp:taxon-name-part></tp:taxon-name></italic>); maxillary lacinia without tuft of S-like setae at apex (present in <italic><tp:taxon-name><tp:taxon-name-part taxon-name-part-type="genus" reg="Amphisternus">Amphisternus</tp:taxon-name-part></tp:taxon-name></italic>); intercoxal process of metaventrite subparallel-sided (widening in <italic><tp:taxon-name><tp:taxon-name-part taxon-name-part-type="genus" reg="Amphisternus">Amphisternus</tp:taxon-name-part></tp:taxon-name></italic>) (after <xref ref-type="bibr" rid="B8">Tomaszewska 2005</xref>).</p></tp:treatment-sec><tp:treatment-sec sec-type="notes" id="SECID0EEOAC"><title>Biological notes.</title><p>Little is known about the ecology of <italic><tp:taxon-name><tp:taxon-name-part taxon-name-part-type="genus" reg="Cacodaemon">Cacodaemon</tp:taxon-name-part></tp:taxon-name></italic> species. Adults can be collected from fungi growing on the underside of wood (Endo, personal communication).</p></tp:treatment-sec><ref-list><ref id="B7"><mixed-citation xmlns:xlink="http://www.w3.org/1999/xlink" xlink:type="simple"><person-group><name name-style="western"><surname>Strohecker</surname><given-names>HF</given-names></name></person-group> (<year>1964</year>) <article-title>A synopsis of the <tp:taxon-name><tp:taxon-name-part taxon-name-part-type="tribe">Amphisternini</tp:taxon-name-part></tp:taxon-name> (<tp:taxon-name><tp:taxon-name-part taxon-name-part-type="order">Coleoptera</tp:taxon-name-part></tp:taxon-name>: <tp:taxon-name><tp:taxon-name-part taxon-name-part-type="family">Endomychidae</tp:taxon-name-part></tp:taxon-name>).</article-title><source>Pacific Insects</source><volume>6</volume>: <fpage>319</fpage>–<lpage>357</lpage>.</mixed-citation></ref><ref id="B8"><mixed-citation xmlns:xlink="http://www.w3.org/1999/xlink" xlink:type="simple"><person-group><name name-style="western"><surname>Tomaszewska</surname><given-names>KW</given-names></name></person-group> (<year>2005</year>) Phylogeny and generic classification of the subfamily <tp:taxon-name><tp:taxon-name-part taxon-name-part-type="subfamily">Lycoperdininae</tp:taxon-name-part></tp:taxon-name> with a reanalysis of the family <tp:taxon-name><tp:taxon-name-part taxon-name-part-type="family">Endomychidae</tp:taxon-name-part></tp:taxon-name> (<tp:taxon-name><tp:taxon-name-part taxon-name-part-type="order">Coleoptera</tp:taxon-name-part></tp:taxon-name>: <tp:taxon-name><tp:taxon-name-part taxon-name-part-type="superfamily">Cucujoidea</tp:taxon-name-part></tp:taxon-name>). Annales Zoologici 55(suppl. 1): 1–172.</mixed-citation></ref></ref-list></tp:taxon-treatment>
