# Supplementary material for: ﻿The genus Cacodaemon (Coleoptera, Endomychidae) of Vietnam
Source: Zookeys. 2022 Jan 14;1081:127–36. doi: 10.3897/zookeys.1081.75927 (PMC8782822; doi:10.3897/zookeys.1081.75927)
Supplement: XML Treatment for Cacodaemon laotinus laotinus [file zookeys.1081.75927-treatment2.xml]

<!DOCTYPE tp:taxon-treatment
  PUBLIC "-//TaxonX//DTD Taxonomic Treatment Publishing DTD v0 20100105//EN" "tax-treatment-NSO.dtd">
<tp:taxon-treatment xmlns:tp="http://www.plazi.org/taxpub"><tp:treatment-meta><kwd-group><label>Taxon classification</label><kwd>
              <named-content content-type="kingdom">Animalia</named-content>
            </kwd><kwd>
              <named-content content-type="order">Coleoptera</named-content>
            </kwd><kwd>
              <named-content content-type="family">Endomychidae</named-content>
            </kwd></kwd-group><mixed-citation publication-type="journal"><person-group><name><surname>Yoshitomi</surname><given-names>Hiroyuki</given-names></name><name><surname>Pham</surname><given-names>Thai Hong</given-names></name></person-group><article-title>﻿The genus <italic><tp:taxon-name><tp:taxon-name-part taxon-name-part-type="genus" reg="Cacodaemon">Cacodaemon</tp:taxon-name-part></tp:taxon-name></italic> (<tp:taxon-name><tp:taxon-name-part taxon-name-part-type="order">Coleoptera</tp:taxon-name-part></tp:taxon-name>, <tp:taxon-name><tp:taxon-name-part taxon-name-part-type="family">Endomychidae</tp:taxon-name-part></tp:taxon-name>) of Vietnam</article-title><source>Zookeys</source><day>14</day><month>01</month><year>2022</year><volume>1081</volume><fpage>127</fpage><lpage>136</lpage><pub-id pub-id-type="doi">10.3897/zookeys.1081.75927</pub-id></mixed-citation></tp:treatment-meta><tp:nomenclature><label>﻿</label><tp:taxon-name>
            <object-id xmlns:xlink="http://www.w3.org/1999/xlink" content-type="arpha" xlink:type="simple">A2375B97-C35B-5682-8B59-63F249F49EB7</object-id>
            <tp:taxon-name-part taxon-name-part-type="genus" reg="Cacodaemon">Cacodaemon</tp:taxon-name-part>
            <tp:taxon-name-part taxon-name-part-type="species" reg="laotinus">laotinus</tp:taxon-name-part>
            <tp:taxon-name-part taxon-name-part-type="subspecies" reg="laotinus">laotinus</tp:taxon-name-part>
          </tp:taxon-name><tp:taxon-authority>(Arrow, 1920)</tp:taxon-authority><xref ref-type="fig" rid="F1">Figs 1A–1D</xref><xref ref-type="fig" rid="F2">, 2A–2D</xref><xref ref-type="fig" rid="F3">, 3A–3D</xref><xref ref-type="fig" rid="F4">, 4A–4H</xref><xref ref-type="fig" rid="F5">, 5A</xref><xref ref-type="fig" rid="F5">, 5B</xref><tp:nomenclature-citation-list><tp:nomenclature-citation><tp:taxon-name>
                <tp:taxon-name-part taxon-name-part-type="genus" reg="Amphisternus">Amphisternus</tp:taxon-name-part>
                <tp:taxon-name-part taxon-name-part-type="species" reg="bellicosus">bellicosus</tp:taxon-name-part>
                <tp:taxon-name-part taxon-name-part-type="infraspecific-rank">var.</tp:taxon-name-part>
                <tp:taxon-name-part taxon-name-part-type="variety" reg="laotinus">laotinus</tp:taxon-name-part>
              </tp:taxon-name><comment>Arrow, 1920: 322.</comment></tp:nomenclature-citation><tp:nomenclature-citation><tp:taxon-name>
                <tp:taxon-name-part taxon-name-part-type="genus" reg="Amphisternus">Amphisternus</tp:taxon-name-part>
                <tp:taxon-name-part taxon-name-part-type="species" reg="laotinus">laotinus</tp:taxon-name-part>
              </tp:taxon-name><comment>: <xref ref-type="bibr" rid="B2">Arrow 1928</xref>: 343; <xref ref-type="bibr" rid="B6">Strohecker 1953</xref>: 110.</comment></tp:nomenclature-citation><tp:nomenclature-citation><tp:taxon-name>
                <tp:taxon-name-part taxon-name-part-type="genus" reg="Cacodaemon">Cacodaemon</tp:taxon-name-part>
                <tp:taxon-name-part taxon-name-part-type="species" reg="laotinus">laotinus</tp:taxon-name-part>
              </tp:taxon-name><comment>: <xref ref-type="bibr" rid="B7">Strohecker 1964</xref>: 350; <xref ref-type="bibr" rid="B5">Shockley et al. 2009</xref>: 36.</comment></tp:nomenclature-citation></tp:nomenclature-citation-list></tp:nomenclature><tp:treatment-sec sec-type="material" id="SECID0EFHAE"><title>Material examined.</title><p>1 male &amp; 1 female (<named-content xmlns:xlink="http://www.w3.org/1999/xlink" content-type="dwc:institutional_code" xlink:type="simple">EUMJ</named-content>), “[Laos] East Nong Het Xieng Khouang Prov. 25. VI. 2006 J. Yamasako leg.”; 3 males &amp; 1 female (<abbrev xmlns:xlink="http://www.w3.org/1999/xlink" content-type="institution" xlink:title="National Institute of Agrobiological Sciences, Tsukuba, Japan" id="ABBRID0EQHAE" xlink:type="simple">NIAS</abbrev>, <named-content xmlns:xlink="http://www.w3.org/1999/xlink" content-type="dwc:institutional_code" xlink:type="simple">VNMN</named-content>), “Tam Dao N. Vietnam June 1996”, “T. Kumasawa Collection”; 1 female (<abbrev xmlns:xlink="http://www.w3.org/1999/xlink" content-type="institution" xlink:title="National Institute of Agrobiological Sciences, Tsukuba, Japan" id="ABBRID0E1HAE" xlink:type="simple">NIAS</abbrev>), “Tam Dao N. Vietnam 1 May 1997”, “T. Kumasawa Collection”; 4 males &amp; 1 female (<named-content xmlns:xlink="http://www.w3.org/1999/xlink" content-type="dwc:institutional_code" xlink:type="simple">SEHU</named-content>), “Tam Dao VI 1994”, “A. TANAKA Coll. (田中 明) Sehu Japan 2005”.</p></tp:treatment-sec><tp:treatment-sec sec-type="diagnosis" id="SECID0EEIAE"><title>Diagnosis.</title><p>This is a distinct species in the genus by having the following characteristics: elytral appendages, apical parts of femur, and antennomere 1 tinged with orange/dull orange; <abbrev xmlns:xlink="http://www.w3.org/1999/xlink" xlink:title="discal appendage of elytra" id="ABBRID0EKIAE" xlink:type="simple">DA</abbrev> conoidal, not simply pointed.</p></tp:treatment-sec><tp:treatment-sec sec-type="redescription" id="SECID0EOIAE"><title>Redescription.</title><p><bold>Male.</bold> Body (Fig. <xref ref-type="fig" rid="F1">1A</xref>, <xref ref-type="fig" rid="F1">1C</xref>) oval, convex dorsally, weakly shiny. Coloration of body black; <abbrev xmlns:xlink="http://www.w3.org/1999/xlink" xlink:title="basal appendage of elytra" id="ABBRID0E5IAE" xlink:type="simple">BA</abbrev>, <abbrev xmlns:xlink="http://www.w3.org/1999/xlink" xlink:title="discal appendage of elytra" id="ABBRID0ECJAE" xlink:type="simple">DA</abbrev>, <abbrev xmlns:xlink="http://www.w3.org/1999/xlink" xlink:title="preapical appendage of elytra" id="ABBRID0EGJAE" xlink:type="simple">PA</abbrev>, humeral parts, and apical parts of femur orange; antennomere 1 I and anterolateral corners of pronotum dull orange.</p><fig id="F1" position="float" orientation="portrait"><object-id xmlns:xlink="http://www.w3.org/1999/xlink" content-type="doi" xlink:type="simple">10.3897/zookeys.1081.75927.figure1</object-id><object-id xmlns:xlink="http://www.w3.org/1999/xlink" content-type="arpha" xlink:type="simple">C3160D75-BB7F-5940-86E7-D6562B517115</object-id><label>Figure 1.</label><caption><p>Habitus of <italic><tp:taxon-name><tp:taxon-name-part taxon-name-part-type="genus" reg="Cacodaemon">Cacodaemon</tp:taxon-name-part></tp:taxon-name></italic> spp. <bold>A–D</bold><italic><tp:taxon-name><tp:taxon-name-part taxon-name-part-type="genus" reg="Cacodaemon">C.</tp:taxon-name-part><tp:taxon-name-part taxon-name-part-type="species" reg="laotinus">laotinus</tp:taxon-name-part><tp:taxon-name-part taxon-name-part-type="subspecies" reg="laotinus">laotinus</tp:taxon-name-part></tp:taxon-name></italic>, Vietnamese specimens (<bold>A, B</bold>) and Laotian specimens (<bold>C, D</bold>) <bold>E</bold><italic><tp:taxon-name><tp:taxon-name-part taxon-name-part-type="genus" reg="Cacodaemon">C.</tp:taxon-name-part><tp:taxon-name-part taxon-name-part-type="species" reg="vietnamensis">vietnamensis</tp:taxon-name-part></tp:taxon-name></italic> sp. nov., holotype <bold>F</bold><italic><tp:taxon-name><tp:taxon-name-part taxon-name-part-type="genus" reg="Cacodaemon">C.</tp:taxon-name-part><tp:taxon-name-part taxon-name-part-type="species" reg="proavus">proavus</tp:taxon-name-part></tp:taxon-name></italic><bold>A, B</bold> male <bold>C, D–F</bold> female. Scales: 1.0 mm.</p></caption><graphic xmlns:xlink="http://www.w3.org/1999/xlink" xlink:href="zookeys-1081-127-g001.jpg" position="float" orientation="portrait" xlink:type="simple" id="oo_634063.jpg"><uri content-type="original_file" xlink:type="simple">https://binary.pensoft.net/fig/634063</uri></graphic></fig><p>Head finely punctate. Antennae long and slender; antennomere 3 longest, a little shorter than 4 and 5 combined; club (antennomeres 9–11) distinctly wide. Pronotum impunctate, microreticulate, widest at middle; basal and lateral grooves shallow; front corners projecting and pointed; lateral margins slightly tapered anteriorly and posteriorly; posterior corners slightly projecting posterolaterally; <abbrev xmlns:xlink="http://www.w3.org/1999/xlink" xlink:title="pronotal length in median line" id="ABBRID0ETLAE" xlink:type="simple">PLM</abbrev>/<abbrev xmlns:xlink="http://www.w3.org/1999/xlink" xlink:title="pronotal length from anterior angle to posterior margin" id="ABBRID0EXLAE" xlink:type="simple">PLS</abbrev> 0.74–0.77 (0.75); PWM/<abbrev xmlns:xlink="http://www.w3.org/1999/xlink" xlink:title="pronotal width in anterior angles" id="ABBRID0E2LAE" xlink:type="simple">PWA</abbrev> 1.14–1.23 (1.20); PWM/<abbrev xmlns:xlink="http://www.w3.org/1999/xlink" xlink:title="pronotal length in median line" id="ABBRID0E6LAE" xlink:type="simple">PLM</abbrev> 1.43–1.52 (1.49); PWM/<abbrev xmlns:xlink="http://www.w3.org/1999/xlink" xlink:title="pronotal length from anterior angle to posterior margin" id="ABBRID0EDMAE" xlink:type="simple">PLS</abbrev> 1.06–1.17 (1.12). Fore tibia (Fig. <xref ref-type="fig" rid="F2">2A</xref>, <xref ref-type="fig" rid="F2">2C</xref>) straight and long, slender, with a sharp denticle at middle of inner margin. Elytra (Fig. <xref ref-type="fig" rid="F3">3A</xref>, <xref ref-type="fig" rid="F3">3C</xref>) finely and sparsely punctate, microreticulate; <abbrev xmlns:xlink="http://www.w3.org/1999/xlink" xlink:title="basal appendage of elytra" id="ABBRID0EXMAE" xlink:type="simple">BA</abbrev> large tubercle; <abbrev xmlns:xlink="http://www.w3.org/1999/xlink" xlink:title="humeral appendage of elytra" id="ABBRID0E2MAE" xlink:type="simple">HA</abbrev> long spine, projecting laterally, stout in basal part; <abbrev xmlns:xlink="http://www.w3.org/1999/xlink" xlink:title="discal appendage of elytra" id="ABBRID0E6MAE" xlink:type="simple">DA</abbrev> projecting dorsally, conoidal, with small spine or dull apex, stout in basal part; <abbrev xmlns:xlink="http://www.w3.org/1999/xlink" xlink:title="preapical appendage of elytra" id="ABBRID0EDNAE" xlink:type="simple">PA</abbrev> a pair of tubercles; apex of elytra with long spines; <abbrev xmlns:xlink="http://www.w3.org/1999/xlink" xlink:title="elytral length from anterior margin to elytral apex" id="ABBRID0EHNAE" xlink:type="simple">EL</abbrev>/<abbrev xmlns:xlink="http://www.w3.org/1999/xlink" xlink:title="maximum elytral width across humeral appendages" id="ABBRID0ELNAE" xlink:type="simple">EWH</abbrev> 0.90–0.92 (0.91); <abbrev xmlns:xlink="http://www.w3.org/1999/xlink" xlink:title="elytral length from anterior margin to elytral apex" id="ABBRID0EPNAE" xlink:type="simple">EL</abbrev>/<abbrev xmlns:xlink="http://www.w3.org/1999/xlink" xlink:title="pronotal length in median line" id="ABBRID0ETNAE" xlink:type="simple">PLM</abbrev> 3.43–3.51 (3.46); <abbrev xmlns:xlink="http://www.w3.org/1999/xlink" xlink:title="maximum elytral width across humeral appendages" id="ABBRID0EXNAE" xlink:type="simple">EWH</abbrev>/PWM 2.46–2.67 (2.58); <abbrev xmlns:xlink="http://www.w3.org/1999/xlink" xlink:title="maximum elytral width across humeral appendages" id="ABBRID0E2NAE" xlink:type="simple">EWH</abbrev>/PWM 1.73–1.67 (1.71); <abbrev xmlns:xlink="http://www.w3.org/1999/xlink" xlink:title="total length" id="ABBRID0E6NAE" xlink:type="simple">TL</abbrev>/<abbrev xmlns:xlink="http://www.w3.org/1999/xlink" xlink:title="maximum elytral width across humeral appendages" id="ABBRID0EDOAE" xlink:type="simple">EWH</abbrev> 1.15–1.19 (1.17). Aedeagus (Fig. <xref ref-type="fig" rid="F4">4</xref>) stout; apical branch (ab) short, with acute apex; subapical branch (sb) long, slightly curved, with pointed apex.</p><fig id="F2" position="float" orientation="portrait"><object-id xmlns:xlink="http://www.w3.org/1999/xlink" content-type="doi" xlink:type="simple">10.3897/zookeys.1081.75927.figure2</object-id><object-id xmlns:xlink="http://www.w3.org/1999/xlink" content-type="arpha" xlink:type="simple">95ADF477-729F-5F4B-A1C5-83E88A2F5EDF</object-id><label>Figure 2.</label><caption><p>Fore tibiae of <italic><tp:taxon-name><tp:taxon-name-part taxon-name-part-type="genus" reg="Cacodaemon">Cacodaemon</tp:taxon-name-part></tp:taxon-name></italic> spp. <bold>A–D</bold><italic><tp:taxon-name><tp:taxon-name-part taxon-name-part-type="genus" reg="Cacodaemon">C.</tp:taxon-name-part><tp:taxon-name-part taxon-name-part-type="species" reg="laotinus">laotinus</tp:taxon-name-part><tp:taxon-name-part taxon-name-part-type="subspecies" reg="laotinus">laotinus</tp:taxon-name-part></tp:taxon-name></italic>, Vietnamese specimens (<bold>A, B</bold>) and Laotian specimens (<bold>C, D</bold>) <bold>E</bold><italic><tp:taxon-name><tp:taxon-name-part taxon-name-part-type="genus" reg="Cacodaemon">C.</tp:taxon-name-part><tp:taxon-name-part taxon-name-part-type="species" reg="vietnamensis">vietnamensis</tp:taxon-name-part></tp:taxon-name></italic> sp. nov., holotype <bold>F</bold><italic><tp:taxon-name><tp:taxon-name-part taxon-name-part-type="genus" reg="Cacodaemon">C.</tp:taxon-name-part><tp:taxon-name-part taxon-name-part-type="species" reg="proavus">proavus</tp:taxon-name-part></tp:taxon-name></italic><bold>A, C</bold> male <bold>B, D–F</bold> female. Scale: 1.0 mm.</p></caption><graphic xmlns:xlink="http://www.w3.org/1999/xlink" xlink:href="zookeys-1081-127-g002.jpg" position="float" orientation="portrait" xlink:type="simple" id="oo_634064.jpg"><uri content-type="original_file" xlink:type="simple">https://binary.pensoft.net/fig/634064</uri></graphic></fig><p><bold>Female</bold> (Figs <xref ref-type="fig" rid="F1">1B</xref>, <xref ref-type="fig" rid="F1">1I</xref>, <xref ref-type="fig" rid="F3">3B</xref>, <xref ref-type="fig" rid="F3">3D</xref>). Sexual dimorphism distinct in the following characteristics: fore tibia (Fig. <xref ref-type="fig" rid="F2">2B</xref>, <xref ref-type="fig" rid="F2">2D</xref>) straight and long, lacking denticle; posterior corners of pronotum right-angled. <abbrev xmlns:xlink="http://www.w3.org/1999/xlink" xlink:title="pronotal length in median line" id="ABBRID0EORAE" xlink:type="simple">PLM</abbrev>/<abbrev xmlns:xlink="http://www.w3.org/1999/xlink" xlink:title="pronotal length from anterior angle to posterior margin" id="ABBRID0ESRAE" xlink:type="simple">PLS</abbrev> 0.73–0.74 (0.74); PWM/<abbrev xmlns:xlink="http://www.w3.org/1999/xlink" xlink:title="pronotal width in anterior angles" id="ABBRID0EWRAE" xlink:type="simple">PWA</abbrev> 1.26–1.27 (1.27); PWM/<abbrev xmlns:xlink="http://www.w3.org/1999/xlink" xlink:title="pronotal length in median line" id="ABBRID0E1RAE" xlink:type="simple">PLM</abbrev> 1.52–1.57 (1.54); PWM/<abbrev xmlns:xlink="http://www.w3.org/1999/xlink" xlink:title="pronotal length from anterior angle to posterior margin" id="ABBRID0E5RAE" xlink:type="simple">PLS</abbrev> 1.13–1.14 (1.14); <abbrev xmlns:xlink="http://www.w3.org/1999/xlink" xlink:title="elytral length from anterior margin to elytral apex" id="ABBRID0ECSAE" xlink:type="simple">EL</abbrev>/<abbrev xmlns:xlink="http://www.w3.org/1999/xlink" xlink:title="maximum elytral width across humeral appendages" id="ABBRID0EGSAE" xlink:type="simple">EWH</abbrev> 0.92; <abbrev xmlns:xlink="http://www.w3.org/1999/xlink" xlink:title="elytral length from anterior margin to elytral apex" id="ABBRID0EKSAE" xlink:type="simple">EL</abbrev>/<abbrev xmlns:xlink="http://www.w3.org/1999/xlink" xlink:title="pronotal length in median line" id="ABBRID0EOSAE" xlink:type="simple">PLM</abbrev> 3.43–3.74 (3.59); <abbrev xmlns:xlink="http://www.w3.org/1999/xlink" xlink:title="maximum elytral width across humeral appendages" id="ABBRID0ESSAE" xlink:type="simple">EWH</abbrev>/PWM 2.46–2.58 (2.52); <abbrev xmlns:xlink="http://www.w3.org/1999/xlink" xlink:title="maximum elytral width across humeral appendages" id="ABBRID0EWSAE" xlink:type="simple">EWH</abbrev>/<abbrev xmlns:xlink="http://www.w3.org/1999/xlink" xlink:title="maximum elytral width in base of humeral appendages" id="ABBRID0E1SAE" xlink:type="simple">EWM</abbrev> 1.76–1.72 (1.74); <abbrev xmlns:xlink="http://www.w3.org/1999/xlink" xlink:title="total length" id="ABBRID0E5SAE" xlink:type="simple">TL</abbrev>/<abbrev xmlns:xlink="http://www.w3.org/1999/xlink" xlink:title="maximum elytral width across humeral appendages" id="ABBRID0ECTAE" xlink:type="simple">EWH</abbrev> 1.17–1.19 (1.18). Sternite VIII (Fig. <xref ref-type="fig" rid="F5">5A</xref>) deeply emarginate at posterior margin. Ovipositor (Fig. <xref ref-type="fig" rid="F5">5B</xref>) bearing long setae along lateral margins of fused coxites; posterior margin of fused coxites arcuate; styli bearing long setae.</p><p><bold>Measurement.</bold> Male from Vietnam (<italic>N</italic> = 3). <abbrev xmlns:xlink="http://www.w3.org/1999/xlink" xlink:title="total length" id="ABBRID0EUTAE" xlink:type="simple">TL</abbrev> 10.20–10.45 (10.34) mm; PWM 3.30–3.58 (3.44) mm; <abbrev xmlns:xlink="http://www.w3.org/1999/xlink" xlink:title="pronotal width in anterior angles" id="ABBRID0EYTAE" xlink:type="simple">PWA</abbrev> 2.80–2.90 (2.87) mm; <abbrev xmlns:xlink="http://www.w3.org/1999/xlink" xlink:title="pronotal length in median line" id="ABBRID0E3TAE" xlink:type="simple">PLM</abbrev> 2.30–2.35 (2.32) mm; <abbrev xmlns:xlink="http://www.w3.org/1999/xlink" xlink:title="pronotal length from anterior angle to posterior margin" id="ABBRID0EAUAE" xlink:type="simple">PLS</abbrev> 3.05–3.10 (3.08) mm; <abbrev xmlns:xlink="http://www.w3.org/1999/xlink" xlink:title="elytral length from anterior margin to elytral apex" id="ABBRID0EEUAE" xlink:type="simple">EL</abbrev> 7.90–8.10 (8.03) mm; <abbrev xmlns:xlink="http://www.w3.org/1999/xlink" xlink:title="maximum elytral width across humeral appendages" id="ABBRID0EIUAE" xlink:type="simple">EWH</abbrev> 8.80–9.00 (8.87) mm; <abbrev xmlns:xlink="http://www.w3.org/1999/xlink" xlink:title="maximum elytral width in base of humeral appendages" id="ABBRID0EMUAE" xlink:type="simple">EWM</abbrev> 5.10–5.40 (5.20) mm. Male from Laos (<italic>N</italic> = 1). <abbrev xmlns:xlink="http://www.w3.org/1999/xlink" xlink:title="total length" id="ABBRID0ESUAE" xlink:type="simple">TL</abbrev> 10.10 mm; PWM 3.45 mm; <abbrev xmlns:xlink="http://www.w3.org/1999/xlink" xlink:title="pronotal width in anterior angles" id="ABBRID0EWUAE" xlink:type="simple">PWA</abbrev> 2.80 mm; <abbrev xmlns:xlink="http://www.w3.org/1999/xlink" xlink:title="pronotal length in median line" id="ABBRID0E1UAE" xlink:type="simple">PLM</abbrev> 2.30 mm; <abbrev xmlns:xlink="http://www.w3.org/1999/xlink" xlink:title="pronotal length from anterior angle to posterior margin" id="ABBRID0E5UAE" xlink:type="simple">PLS</abbrev> 3.10 mm; <abbrev xmlns:xlink="http://www.w3.org/1999/xlink" xlink:title="elytral length from anterior margin to elytral apex" id="ABBRID0ECVAE" xlink:type="simple">EL</abbrev> 7.80 mm; <abbrev xmlns:xlink="http://www.w3.org/1999/xlink" xlink:title="maximum elytral width across humeral appendages" id="ABBRID0EGVAE" xlink:type="simple">EWH</abbrev> 8.28 mm; <abbrev xmlns:xlink="http://www.w3.org/1999/xlink" xlink:title="maximum elytral width in base of humeral appendages" id="ABBRID0EKVAE" xlink:type="simple">EWM</abbrev> 5.00 mm. Female from Vietnam (<italic>N</italic> = 2). <abbrev xmlns:xlink="http://www.w3.org/1999/xlink" xlink:title="total length" id="ABBRID0EQVAE" xlink:type="simple">TL</abbrev> 10.20–10.90 (10.55) mm; PWM 3.50–3.60 (3.55) mm; <abbrev xmlns:xlink="http://www.w3.org/1999/xlink" xlink:title="pronotal width in anterior angles" id="ABBRID0EUVAE" xlink:type="simple">PWA</abbrev> 2.75–2.85 (2.80) mm; <abbrev xmlns:xlink="http://www.w3.org/1999/xlink" xlink:title="pronotal length in median line" id="ABBRID0EYVAE" xlink:type="simple">PLM</abbrev> 2.30 mm; <abbrev xmlns:xlink="http://www.w3.org/1999/xlink" xlink:title="pronotal length from anterior angle to posterior margin" id="ABBRID0E3VAE" xlink:type="simple">PLS</abbrev> 3.10–3.15 (3.13) mm; <abbrev xmlns:xlink="http://www.w3.org/1999/xlink" xlink:title="elytral length from anterior margin to elytral apex" id="ABBRID0EAWAE" xlink:type="simple">EL</abbrev> 7.90–8.60 (8.25) mm; <abbrev xmlns:xlink="http://www.w3.org/1999/xlink" xlink:title="maximum elytral width across humeral appendages" id="ABBRID0EEWAE" xlink:type="simple">EWH</abbrev> 8.60–9.30 (8.95) mm; <abbrev xmlns:xlink="http://www.w3.org/1999/xlink" xlink:title="maximum elytral width in base of humeral appendages" id="ABBRID0EIWAE" xlink:type="simple">EWM</abbrev> 4.90–5.40 (5.15) mm. Female from Laos (<italic>N</italic> = 1). <abbrev xmlns:xlink="http://www.w3.org/1999/xlink" xlink:title="total length" id="ABBRID0EOWAE" xlink:type="simple">TL</abbrev> 9.00 mm; PWM 3.25 mm; <abbrev xmlns:xlink="http://www.w3.org/1999/xlink" xlink:title="pronotal width in anterior angles" id="ABBRID0ESWAE" xlink:type="simple">PWA</abbrev> 2.70 mm; <abbrev xmlns:xlink="http://www.w3.org/1999/xlink" xlink:title="pronotal length in median line" id="ABBRID0EWWAE" xlink:type="simple">PLM</abbrev> 2.00 mm; <abbrev xmlns:xlink="http://www.w3.org/1999/xlink" xlink:title="pronotal length from anterior angle to posterior margin" id="ABBRID0E1WAE" xlink:type="simple">PLS</abbrev> 3.00 mm; <abbrev xmlns:xlink="http://www.w3.org/1999/xlink" xlink:title="elytral length from anterior margin to elytral apex" id="ABBRID0E5WAE" xlink:type="simple">EL</abbrev> 7.00 mm; <abbrev xmlns:xlink="http://www.w3.org/1999/xlink" xlink:title="maximum elytral width across humeral appendages" id="ABBRID0ECXAE" xlink:type="simple">EWH</abbrev> 7.60 mm; <abbrev xmlns:xlink="http://www.w3.org/1999/xlink" xlink:title="maximum elytral width in base of humeral appendages" id="ABBRID0EGXAE" xlink:type="simple">EWM</abbrev> 4.70 mm.</p></tp:treatment-sec><tp:treatment-sec sec-type="distribution" id="SECID0EKXAE"><title>Distribution.</title><p>Laos, Vietnam (new record).</p></tp:treatment-sec><tp:treatment-sec sec-type="remarks" id="SECID0EPXAE"><title>Remarks.</title><p>As already mentioned by <xref ref-type="bibr" rid="B7">Strohecker (1964)</xref>, <italic><tp:taxon-name><tp:taxon-name-part taxon-name-part-type="genus" reg="Cacodaemon">Cacodaemon</tp:taxon-name-part><tp:taxon-name-part taxon-name-part-type="species" reg="laotinus">laotinus</tp:taxon-name-part><tp:taxon-name-part taxon-name-part-type="subspecies" reg="yunnanensis">yunnanensis</tp:taxon-name-part></tp:taxon-name></italic> (Kryzhanovskij, 1960) described from Yunnan (China), is thought to be an infraspecific variation. We do not treat this subspecies in this paper because the holotype could not be examined.</p></tp:treatment-sec><tp:treatment-sec><!--Section generated to contain objects referenced in tp:taxon-treatment.--><fig id="F3" position="float" orientation="portrait"><object-id xmlns:xlink="http://www.w3.org/1999/xlink" content-type="doi" xlink:type="simple">10.3897/zookeys.1081.75927.figure3</object-id><object-id xmlns:xlink="http://www.w3.org/1999/xlink" content-type="arpha" xlink:type="simple">CC33B4C2-7990-5F9B-8663-BA2D8E1226B6</object-id><label>Figure 3.</label><caption><p>Elytral appendages of <italic><tp:taxon-name><tp:taxon-name-part taxon-name-part-type="genus" reg="Cacodaemon">Cacodaemon</tp:taxon-name-part></tp:taxon-name></italic> spp. in lateral view <bold>A–D</bold><italic><tp:taxon-name><tp:taxon-name-part taxon-name-part-type="genus" reg="Cacodaemon">C.</tp:taxon-name-part><tp:taxon-name-part taxon-name-part-type="species" reg="laotinus">laotinus</tp:taxon-name-part><tp:taxon-name-part taxon-name-part-type="subspecies" reg="laotinus">laotinus</tp:taxon-name-part></tp:taxon-name></italic>, Vietnamese specimens (<bold>A, B</bold>) and Laotian specimens (<bold>C, D</bold>) <bold>E</bold><italic><tp:taxon-name><tp:taxon-name-part taxon-name-part-type="genus" reg="Cacodaemon">C.</tp:taxon-name-part><tp:taxon-name-part taxon-name-part-type="species" reg="vietnamensis">vietnamensis</tp:taxon-name-part></tp:taxon-name></italic> sp. nov., holotype <bold>F</bold><italic><tp:taxon-name><tp:taxon-name-part taxon-name-part-type="genus" reg="Cacodaemon">C.</tp:taxon-name-part><tp:taxon-name-part taxon-name-part-type="species" reg="proavus">proavus</tp:taxon-name-part></tp:taxon-name></italic><bold>A, C</bold> male <bold>B, D–F</bold> female. Scale: 1.0 mm.</p></caption><graphic xmlns:xlink="http://www.w3.org/1999/xlink" xlink:href="zookeys-1081-127-g003.jpg" position="float" orientation="portrait" xlink:type="simple" id="oo_634065.jpg"><uri content-type="original_file" xlink:type="simple">https://binary.pensoft.net/fig/634065</uri></graphic></fig><fig id="F4" position="float" orientation="portrait"><object-id xmlns:xlink="http://www.w3.org/1999/xlink" content-type="doi" xlink:type="simple">10.3897/zookeys.1081.75927.figure4</object-id><object-id xmlns:xlink="http://www.w3.org/1999/xlink" content-type="arpha" xlink:type="simple">47C897E8-ADE8-5FC5-9FD8-3A9B74BAE79F</object-id><label>Figure 4.</label><caption><p>Aedeagus of <italic><tp:taxon-name><tp:taxon-name-part taxon-name-part-type="genus" reg="Cacodaemon">Cacodaemon</tp:taxon-name-part><tp:taxon-name-part taxon-name-part-type="species" reg="laotinus">laotinus</tp:taxon-name-part><tp:taxon-name-part taxon-name-part-type="subspecies" reg="laotinus">laotinus</tp:taxon-name-part></tp:taxon-name></italic><bold>A–D</bold> vietnamese specimen <bold>E–H</bold> laotian specimen. <bold>A, E</bold> dorsal <bold>B, F</bold> lateral <bold>C, G</bold> ventral <bold>D, H</bold> apical. Abbreviations ab: apical branch; sb: subapical branch. Scales: 1.0 mm.</p></caption><graphic xmlns:xlink="http://www.w3.org/1999/xlink" xlink:href="zookeys-1081-127-g004.jpg" position="float" orientation="portrait" xlink:type="simple" id="oo_634066.jpg"><uri content-type="original_file" xlink:type="simple">https://binary.pensoft.net/fig/634066</uri></graphic></fig><fig id="F5" position="float" orientation="portrait"><object-id xmlns:xlink="http://www.w3.org/1999/xlink" content-type="doi" xlink:type="simple">10.3897/zookeys.1081.75927.figure5</object-id><object-id xmlns:xlink="http://www.w3.org/1999/xlink" content-type="arpha" xlink:type="simple">D4E00D51-B737-56AB-A6CF-ED181E5FD25A</object-id><label>Figure 5.</label><caption><p>Female genitalia of <italic><tp:taxon-name><tp:taxon-name-part taxon-name-part-type="genus" reg="Cacodaemon">Cacodaemon</tp:taxon-name-part></tp:taxon-name></italic> spp. <bold>A, B</bold><italic><tp:taxon-name><tp:taxon-name-part taxon-name-part-type="genus" reg="Cacodaemon">C.</tp:taxon-name-part><tp:taxon-name-part taxon-name-part-type="species" reg="laotinus">laotinus</tp:taxon-name-part><tp:taxon-name-part taxon-name-part-type="subspecies" reg="laotinus">laotinus</tp:taxon-name-part></tp:taxon-name></italic><bold>C, D</bold><italic><tp:taxon-name><tp:taxon-name-part taxon-name-part-type="genus" reg="Cacodaemon">C.</tp:taxon-name-part><tp:taxon-name-part taxon-name-part-type="species" reg="vietnamensis">vietnamensis</tp:taxon-name-part></tp:taxon-name></italic> sp. nov. <bold>E, F</bold><italic><tp:taxon-name><tp:taxon-name-part taxon-name-part-type="genus" reg="Cacodaemon">C.</tp:taxon-name-part><tp:taxon-name-part taxon-name-part-type="species" reg="proavus">proavus</tp:taxon-name-part></tp:taxon-name></italic><bold>A, C, E</bold> sternite VIII <bold>B, D, F</bold> ovipositor. Scale: 0.5 mm.</p></caption><graphic xmlns:xlink="http://www.w3.org/1999/xlink" xlink:href="zookeys-1081-127-g005.jpg" position="float" orientation="portrait" xlink:type="simple" id="oo_634067.jpg"><uri content-type="original_file" xlink:type="simple">https://binary.pensoft.net/fig/634067</uri></graphic></fig></tp:treatment-sec><ref-list><ref id="B2"><mixed-citation xmlns:xlink="http://www.w3.org/1999/xlink" xlink:type="simple"><person-group><name name-style="western"><surname>Arrow</surname><given-names>GJ</given-names></name></person-group> (<year>1928</year>) <article-title>Coléoptères Erotylides et Endomychides de L’Indochine Française.</article-title><source>Faune des Colonies Françaises</source><volume>2</volume>: <fpage>329</fpage>–<lpage>357</lpage>.</mixed-citation></ref><ref id="B6"><mixed-citation xmlns:xlink="http://www.w3.org/1999/xlink" xlink:type="simple"><person-group><name name-style="western"><surname>Strohecker</surname><given-names>HF</given-names></name></person-group> (<year>1953</year>) <tp:taxon-name><tp:taxon-name-part taxon-name-part-type="order">Coleoptera</tp:taxon-name-part></tp:taxon-name>, <tp:taxon-name><tp:taxon-name-part taxon-name-part-type="family">Endomychidae</tp:taxon-name-part></tp:taxon-name>. In: Wytsman P (Еd.) Genera Insectorum. Louis Desmet-Verteneuil, Bruxelles, 1–145.</mixed-citation></ref><ref id="B7"><mixed-citation xmlns:xlink="http://www.w3.org/1999/xlink" xlink:type="simple"><person-group><name name-style="western"><surname>Strohecker</surname><given-names>HF</given-names></name></person-group> (<year>1964</year>) <article-title>A synopsis of the <tp:taxon-name><tp:taxon-name-part taxon-name-part-type="tribe">Amphisternini</tp:taxon-name-part></tp:taxon-name> (<tp:taxon-name><tp:taxon-name-part taxon-name-part-type="order">Coleoptera</tp:taxon-name-part></tp:taxon-name>: <tp:taxon-name><tp:taxon-name-part taxon-name-part-type="family">Endomychidae</tp:taxon-name-part></tp:taxon-name>).</article-title><source>Pacific Insects</source><volume>6</volume>: <fpage>319</fpage>–<lpage>357</lpage>.</mixed-citation></ref><ref id="B5"><mixed-citation xmlns:xlink="http://www.w3.org/1999/xlink" xlink:type="simple"><person-group><name name-style="western"><surname>Shockley</surname><given-names>FW</given-names></name><name name-style="western"><surname>Tomaszewska</surname><given-names>KW</given-names></name><name name-style="western"><surname>McHugh</surname><given-names>JV</given-names></name></person-group> (<year>2009</year>) <article-title>An annotated checklist of the handsome fungus beetles of the world (<tp:taxon-name><tp:taxon-name-part taxon-name-part-type="order">Coleoptera</tp:taxon-name-part></tp:taxon-name>: <tp:taxon-name><tp:taxon-name-part taxon-name-part-type="superfamily">Cucujoidea</tp:taxon-name-part></tp:taxon-name>: <tp:taxon-name><tp:taxon-name-part taxon-name-part-type="family">Endomychidae</tp:taxon-name-part></tp:taxon-name>).</article-title><source>Zootaxa</source><volume>1999</volume>: <fpage>1</fpage>–<lpage>113</lpage>. <ext-link xlink:href="10.11646/zootaxa.1999.1.1" ext-link-type="doi" xlink:type="simple">https://doi.org/10.11646/zootaxa.1999.1.1</ext-link></mixed-citation></ref></ref-list></tp:taxon-treatment>
