# Supplementary material for: ﻿The genus Cacodaemon (Coleoptera, Endomychidae) of Vietnam
Source: Zookeys. 2022 Jan 14;1081:127–36. doi: 10.3897/zookeys.1081.75927 (PMC8782822; doi:10.3897/zookeys.1081.75927)
Supplement: XML Treatment for Cacodaemon vietnamensis [file zookeys.1081.75927-treatment3.xml]

<!DOCTYPE tp:taxon-treatment
  PUBLIC "-//TaxonX//DTD Taxonomic Treatment Publishing DTD v0 20100105//EN" "tax-treatment-NSO.dtd">
<tp:taxon-treatment xmlns:tp="http://www.plazi.org/taxpub"><tp:treatment-meta><kwd-group><label>Taxon classification</label><kwd>
              <named-content content-type="kingdom">Animalia</named-content>
            </kwd><kwd>
              <named-content content-type="order">Coleoptera</named-content>
            </kwd><kwd>
              <named-content content-type="family">Endomychidae</named-content>
            </kwd></kwd-group><mixed-citation publication-type="journal"><person-group><name><surname>Yoshitomi</surname><given-names>Hiroyuki</given-names></name><name><surname>Pham</surname><given-names>Thai Hong</given-names></name></person-group><article-title>﻿The genus <italic><tp:taxon-name><tp:taxon-name-part taxon-name-part-type="genus" reg="Cacodaemon">Cacodaemon</tp:taxon-name-part></tp:taxon-name></italic> (<tp:taxon-name><tp:taxon-name-part taxon-name-part-type="order">Coleoptera</tp:taxon-name-part></tp:taxon-name>, <tp:taxon-name><tp:taxon-name-part taxon-name-part-type="family">Endomychidae</tp:taxon-name-part></tp:taxon-name>) of Vietnam</article-title><source>Zookeys</source><day>14</day><month>01</month><year>2022</year><volume>1081</volume><fpage>127</fpage><lpage>136</lpage><pub-id pub-id-type="doi">10.3897/zookeys.1081.75927</pub-id></mixed-citation></tp:treatment-meta><tp:nomenclature><label>﻿</label><tp:taxon-name>
            <object-id xmlns:xlink="http://www.w3.org/1999/xlink" content-type="arpha" xlink:type="simple">4DA507BB-25DC-586E-BECC-8F221D501CFC</object-id>
            <tp:taxon-name-part taxon-name-part-type="genus" reg="Cacodaemon">Cacodaemon</tp:taxon-name-part>
            <tp:taxon-name-part taxon-name-part-type="species" reg="vietnamensis">vietnamensis</tp:taxon-name-part>
            <object-id xmlns:xlink="http://www.w3.org/1999/xlink" content-type="zoobank" xlink:type="simple">http://zoobank.org/70704EC2-3AE7-4406-9359-47E2A6898E29</object-id>
          </tp:taxon-name><tp:taxon-status xmlns:xlink="http://www.w3.org/1999/xlink" xlink:type="simple">sp. nov.</tp:taxon-status><xref ref-type="fig" rid="F1">Figs 1E</xref><xref ref-type="fig" rid="F2">, 2E</xref><xref ref-type="fig" rid="F3">, 3E</xref><xref ref-type="fig" rid="F5">, 5C</xref><xref ref-type="fig" rid="F5">, 5D</xref></tp:nomenclature><tp:treatment-sec sec-type="material" id="SECID0EF1AE"><title>Material examined.</title><p><bold><italic>Holotype</italic></bold>, female (<named-content xmlns:xlink="http://www.w3.org/1999/xlink" content-type="dwc:institutional_code" xlink:type="simple">EUMJ</named-content>), “Bao Lac 27 km S. Vietnam 29-IV-2007 Y. YOKOI leg.”, [“Bao Lac” is probably misspelling of “Bao Loc” Lam Dong Province, S. Vietnam].</p></tp:treatment-sec><tp:treatment-sec sec-type="diagnosis" id="SECID0EV1AE"><title>Diagnosis.</title><p>This species is similar to <italic><tp:taxon-name><tp:taxon-name-part taxon-name-part-type="genus" reg="Cacodaemon">C.</tp:taxon-name-part><tp:taxon-name-part taxon-name-part-type="species" reg="laotinus">laotinus</tp:taxon-name-part><tp:taxon-name-part taxon-name-part-type="subspecies" reg="laotinus">laotinus</tp:taxon-name-part></tp:taxon-name></italic> in having conoidal <abbrev xmlns:xlink="http://www.w3.org/1999/xlink" xlink:title="discal appendage of elytra" id="ABBRID0EK2AE" xlink:type="simple">DA</abbrev> and dull orange elytral appendages but differs from it by the following characteristics: <abbrev xmlns:xlink="http://www.w3.org/1999/xlink" xlink:title="total length" id="ABBRID0EO2AE" xlink:type="simple">TL</abbrev> smaller, <abbrev xmlns:xlink="http://www.w3.org/1999/xlink" xlink:title="preapical appendage of elytra" id="ABBRID0ES2AE" xlink:type="simple">PA</abbrev> consisting of two pairs of small tubercles.</p></tp:treatment-sec><tp:treatment-sec sec-type="description" id="SECID0EW2AE"><title>Description.</title><p><bold>Female.</bold> Body (Fig. <xref ref-type="fig" rid="F1">1E</xref>) oval, convex dorsally, weakly shiny. Coloration of body black; <abbrev xmlns:xlink="http://www.w3.org/1999/xlink" xlink:title="basal appendage of elytra" id="ABBRID0EC3AE" xlink:type="simple">BA</abbrev>, <abbrev xmlns:xlink="http://www.w3.org/1999/xlink" xlink:title="discal appendage of elytra" id="ABBRID0EG3AE" xlink:type="simple">DA</abbrev>, <abbrev xmlns:xlink="http://www.w3.org/1999/xlink" xlink:title="preapical appendage of elytra" id="ABBRID0EK3AE" xlink:type="simple">PA</abbrev>, antennomere 1 and anterolateral corners of pronotum dull orange.</p><p>Head finely punctate, closely covered with short setae. Antennae long and slender; antennomere 3 longest, a little shorter than 4 and combined; club (antennomeres 9–11) distinctly wide. Pronotum closely punctate, microreticulate, widest at apical 1/3, basal and lateral grooves deep and distinct; front corners projecting and pointed; lateral margins straight, slightly tapered posteriorly from apical 1/3; posterior corners right-angled; <abbrev xmlns:xlink="http://www.w3.org/1999/xlink" xlink:title="pronotal length in median line" id="ABBRID0EQ3AE" xlink:type="simple">PLM</abbrev>/<abbrev xmlns:xlink="http://www.w3.org/1999/xlink" xlink:title="pronotal length from anterior angle to posterior margin" id="ABBRID0EU3AE" xlink:type="simple">PLS</abbrev> 0.79; PWM/<abbrev xmlns:xlink="http://www.w3.org/1999/xlink" xlink:title="pronotal width in anterior angles" id="ABBRID0EY3AE" xlink:type="simple">PWA</abbrev> 1.24; PWM/<abbrev xmlns:xlink="http://www.w3.org/1999/xlink" xlink:title="pronotal length in median line" id="ABBRID0E33AE" xlink:type="simple">PLM</abbrev> 1.53; PWM/<abbrev xmlns:xlink="http://www.w3.org/1999/xlink" xlink:title="pronotal length from anterior angle to posterior margin" id="ABBRID0EA4AE" xlink:type="simple">PLS</abbrev> 1.21. Fore tibia (Fig. <xref ref-type="fig" rid="F2">2E</xref>) straight and long, relatively slender. Elytra (Fig. <xref ref-type="fig" rid="F3">3E</xref>) coarsely and closely covered with shallow punctures, microreticulate; <abbrev xmlns:xlink="http://www.w3.org/1999/xlink" xlink:title="basal appendage of elytra" id="ABBRID0EM4AE" xlink:type="simple">BA</abbrev> tubercle; <abbrev xmlns:xlink="http://www.w3.org/1999/xlink" xlink:title="humeral appendage of elytra" id="ABBRID0EQ4AE" xlink:type="simple">HA</abbrev> long spine, stout in basal parts, projecting laterally; <abbrev xmlns:xlink="http://www.w3.org/1999/xlink" xlink:title="discal appendage of elytra" id="ABBRID0EU4AE" xlink:type="simple">DA</abbrev> projecting dorsally, conoidal, with a small spine, stout in basal part; <abbrev xmlns:xlink="http://www.w3.org/1999/xlink" xlink:title="preapical appendage of elytra" id="ABBRID0EY4AE" xlink:type="simple">PA</abbrev> consisting of two pairs of small tubercles; apex of elytra with short spines; <abbrev xmlns:xlink="http://www.w3.org/1999/xlink" xlink:title="elytral length from anterior margin to elytral apex" id="ABBRID0E34AE" xlink:type="simple">EL</abbrev>/<abbrev xmlns:xlink="http://www.w3.org/1999/xlink" xlink:title="maximum elytral width across humeral appendages" id="ABBRID0EA5AE" xlink:type="simple">EWH</abbrev> 0.85; <abbrev xmlns:xlink="http://www.w3.org/1999/xlink" xlink:title="elytral length from anterior margin to elytral apex" id="ABBRID0EE5AE" xlink:type="simple">EL</abbrev>/<abbrev xmlns:xlink="http://www.w3.org/1999/xlink" xlink:title="pronotal length in median line" id="ABBRID0EI5AE" xlink:type="simple">PLM</abbrev> 3.18; <abbrev xmlns:xlink="http://www.w3.org/1999/xlink" xlink:title="maximum elytral width across humeral appendages" id="ABBRID0EM5AE" xlink:type="simple">EWH</abbrev>/PWM 2.43; <abbrev xmlns:xlink="http://www.w3.org/1999/xlink" xlink:title="maximum elytral width across humeral appendages" id="ABBRID0EQ5AE" xlink:type="simple">EWH</abbrev>/<abbrev xmlns:xlink="http://www.w3.org/1999/xlink" xlink:title="maximum elytral width in base of humeral appendages" id="ABBRID0EU5AE" xlink:type="simple">EWM</abbrev> 1.62; <abbrev xmlns:xlink="http://www.w3.org/1999/xlink" xlink:title="total length" id="ABBRID0EY5AE" xlink:type="simple">TL</abbrev>/<abbrev xmlns:xlink="http://www.w3.org/1999/xlink" xlink:title="maximum elytral width across humeral appendages" id="ABBRID0E35AE" xlink:type="simple">EWH</abbrev> 1.12.</p><fig id="F3" position="float" orientation="portrait"><object-id xmlns:xlink="http://www.w3.org/1999/xlink" content-type="doi" xlink:type="simple">10.3897/zookeys.1081.75927.figure3</object-id><object-id xmlns:xlink="http://www.w3.org/1999/xlink" content-type="arpha" xlink:type="simple">CC33B4C2-7990-5F9B-8663-BA2D8E1226B6</object-id><label>Figure 3.</label><caption><p>Elytral appendages of <italic><tp:taxon-name><tp:taxon-name-part taxon-name-part-type="genus" reg="Cacodaemon">Cacodaemon</tp:taxon-name-part></tp:taxon-name></italic> spp. in lateral view <bold>A–D</bold><italic><tp:taxon-name><tp:taxon-name-part taxon-name-part-type="genus" reg="Cacodaemon">C.</tp:taxon-name-part><tp:taxon-name-part taxon-name-part-type="species" reg="laotinus">laotinus</tp:taxon-name-part><tp:taxon-name-part taxon-name-part-type="subspecies" reg="laotinus">laotinus</tp:taxon-name-part></tp:taxon-name></italic>, Vietnamese specimens (<bold>A, B</bold>) and Laotian specimens (<bold>C, D</bold>) <bold>E</bold><italic><tp:taxon-name><tp:taxon-name-part taxon-name-part-type="genus" reg="Cacodaemon">C.</tp:taxon-name-part><tp:taxon-name-part taxon-name-part-type="species" reg="vietnamensis">vietnamensis</tp:taxon-name-part></tp:taxon-name></italic> sp. nov., holotype <bold>F</bold><italic><tp:taxon-name><tp:taxon-name-part taxon-name-part-type="genus" reg="Cacodaemon">C.</tp:taxon-name-part><tp:taxon-name-part taxon-name-part-type="species" reg="proavus">proavus</tp:taxon-name-part></tp:taxon-name></italic><bold>A, C</bold> male <bold>B, D–F</bold> female. Scale: 1.0 mm.</p></caption><graphic xmlns:xlink="http://www.w3.org/1999/xlink" xlink:href="zookeys-1081-127-g003.jpg" position="float" orientation="portrait" xlink:type="simple" id="oo_634065.jpg"><uri content-type="original_file" xlink:type="simple">https://binary.pensoft.net/fig/634065</uri></graphic></fig><p>Sternite VIII (Fig. <xref ref-type="fig" rid="F5">5C</xref>) with tuft of short setae in postero-lateral margins of coxites; posterior margin of fused coxites gently arcuate; styli bearing short setae.</p><p><bold>Measurement.</bold> Female (<italic>N</italic> = 1). <abbrev xmlns:xlink="http://www.w3.org/1999/xlink" xlink:title="total length" id="ABBRID0EUBAG" xlink:type="simple">TL</abbrev> 7.10 mm; PWM 2.60 mm; <abbrev xmlns:xlink="http://www.w3.org/1999/xlink" xlink:title="pronotal width in anterior angles" id="ABBRID0EYBAG" xlink:type="simple">PWA</abbrev> 2.10 mm; <abbrev xmlns:xlink="http://www.w3.org/1999/xlink" xlink:title="pronotal length in median line" id="ABBRID0E3BAG" xlink:type="simple">PLM</abbrev> 1.70 mm; <abbrev xmlns:xlink="http://www.w3.org/1999/xlink" xlink:title="pronotal length from anterior angle to posterior margin" id="ABBRID0EACAG" xlink:type="simple">PLS</abbrev> 2.15 mm; <abbrev xmlns:xlink="http://www.w3.org/1999/xlink" xlink:title="elytral length from anterior margin to elytral apex" id="ABBRID0EECAG" xlink:type="simple">EL</abbrev> 5.40 mm; <abbrev xmlns:xlink="http://www.w3.org/1999/xlink" xlink:title="maximum elytral width across humeral appendages" id="ABBRID0EICAG" xlink:type="simple">EWH</abbrev> 6.33 mm; <abbrev xmlns:xlink="http://www.w3.org/1999/xlink" xlink:title="maximum elytral width in base of humeral appendages" id="ABBRID0EMCAG" xlink:type="simple">EWM</abbrev> 3.90 mm.</p><fig id="F4" position="float" orientation="portrait"><object-id xmlns:xlink="http://www.w3.org/1999/xlink" content-type="doi" xlink:type="simple">10.3897/zookeys.1081.75927.figure4</object-id><object-id xmlns:xlink="http://www.w3.org/1999/xlink" content-type="arpha" xlink:type="simple">47C897E8-ADE8-5FC5-9FD8-3A9B74BAE79F</object-id><label>Figure 4.</label><caption><p>Aedeagus of <italic><tp:taxon-name><tp:taxon-name-part taxon-name-part-type="genus" reg="Cacodaemon">Cacodaemon</tp:taxon-name-part><tp:taxon-name-part taxon-name-part-type="species" reg="laotinus">laotinus</tp:taxon-name-part><tp:taxon-name-part taxon-name-part-type="subspecies" reg="laotinus">laotinus</tp:taxon-name-part></tp:taxon-name></italic><bold>A–D</bold> vietnamese specimen <bold>E–H</bold> laotian specimen. <bold>A, E</bold> dorsal <bold>B, F</bold> lateral <bold>C, G</bold> ventral <bold>D, H</bold> apical. Abbreviations ab: apical branch; sb: subapical branch. Scales: 1.0 mm.</p></caption><graphic xmlns:xlink="http://www.w3.org/1999/xlink" xlink:href="zookeys-1081-127-g004.jpg" position="float" orientation="portrait" xlink:type="simple" id="oo_634066.jpg"><uri content-type="original_file" xlink:type="simple">https://binary.pensoft.net/fig/634066</uri></graphic></fig></tp:treatment-sec><tp:treatment-sec sec-type="distribution" id="SECID0EYDAG"><title>Distribution.</title><p>Vietnam.</p></tp:treatment-sec><tp:treatment-sec sec-type="etymology" id="SECID0E4DAG"><title>Etymology.</title><p>Named after the type locality.</p></tp:treatment-sec><tp:treatment-sec><!--Section generated to contain objects referenced in tp:taxon-treatment.--><fig id="F1" position="float" orientation="portrait"><object-id xmlns:xlink="http://www.w3.org/1999/xlink" content-type="doi" xlink:type="simple">10.3897/zookeys.1081.75927.figure1</object-id><object-id xmlns:xlink="http://www.w3.org/1999/xlink" content-type="arpha" xlink:type="simple">C3160D75-BB7F-5940-86E7-D6562B517115</object-id><label>Figure 1.</label><caption><p>Habitus of <italic><tp:taxon-name><tp:taxon-name-part taxon-name-part-type="genus" reg="Cacodaemon">Cacodaemon</tp:taxon-name-part></tp:taxon-name></italic> spp. <bold>A–D</bold><italic><tp:taxon-name><tp:taxon-name-part taxon-name-part-type="genus" reg="Cacodaemon">C.</tp:taxon-name-part><tp:taxon-name-part taxon-name-part-type="species" reg="laotinus">laotinus</tp:taxon-name-part><tp:taxon-name-part taxon-name-part-type="subspecies" reg="laotinus">laotinus</tp:taxon-name-part></tp:taxon-name></italic>, Vietnamese specimens (<bold>A, B</bold>) and Laotian specimens (<bold>C, D</bold>) <bold>E</bold><italic><tp:taxon-name><tp:taxon-name-part taxon-name-part-type="genus" reg="Cacodaemon">C.</tp:taxon-name-part><tp:taxon-name-part taxon-name-part-type="species" reg="vietnamensis">vietnamensis</tp:taxon-name-part></tp:taxon-name></italic> sp. nov., holotype <bold>F</bold><italic><tp:taxon-name><tp:taxon-name-part taxon-name-part-type="genus" reg="Cacodaemon">C.</tp:taxon-name-part><tp:taxon-name-part taxon-name-part-type="species" reg="proavus">proavus</tp:taxon-name-part></tp:taxon-name></italic><bold>A, B</bold> male <bold>C, D–F</bold> female. Scales: 1.0 mm.</p></caption><graphic xmlns:xlink="http://www.w3.org/1999/xlink" xlink:href="zookeys-1081-127-g001.jpg" position="float" orientation="portrait" xlink:type="simple" id="oo_634063.jpg"><uri content-type="original_file" xlink:type="simple">https://binary.pensoft.net/fig/634063</uri></graphic></fig><fig id="F2" position="float" orientation="portrait"><object-id xmlns:xlink="http://www.w3.org/1999/xlink" content-type="doi" xlink:type="simple">10.3897/zookeys.1081.75927.figure2</object-id><object-id xmlns:xlink="http://www.w3.org/1999/xlink" content-type="arpha" xlink:type="simple">95ADF477-729F-5F4B-A1C5-83E88A2F5EDF</object-id><label>Figure 2.</label><caption><p>Fore tibiae of <italic><tp:taxon-name><tp:taxon-name-part taxon-name-part-type="genus" reg="Cacodaemon">Cacodaemon</tp:taxon-name-part></tp:taxon-name></italic> spp. <bold>A–D</bold><italic><tp:taxon-name><tp:taxon-name-part taxon-name-part-type="genus" reg="Cacodaemon">C.</tp:taxon-name-part><tp:taxon-name-part taxon-name-part-type="species" reg="laotinus">laotinus</tp:taxon-name-part><tp:taxon-name-part taxon-name-part-type="subspecies" reg="laotinus">laotinus</tp:taxon-name-part></tp:taxon-name></italic>, Vietnamese specimens (<bold>A, B</bold>) and Laotian specimens (<bold>C, D</bold>) <bold>E</bold><italic><tp:taxon-name><tp:taxon-name-part taxon-name-part-type="genus" reg="Cacodaemon">C.</tp:taxon-name-part><tp:taxon-name-part taxon-name-part-type="species" reg="vietnamensis">vietnamensis</tp:taxon-name-part></tp:taxon-name></italic> sp. nov., holotype <bold>F</bold><italic><tp:taxon-name><tp:taxon-name-part taxon-name-part-type="genus" reg="Cacodaemon">C.</tp:taxon-name-part><tp:taxon-name-part taxon-name-part-type="species" reg="proavus">proavus</tp:taxon-name-part></tp:taxon-name></italic><bold>A, C</bold> male <bold>B, D–F</bold> female. Scale: 1.0 mm.</p></caption><graphic xmlns:xlink="http://www.w3.org/1999/xlink" xlink:href="zookeys-1081-127-g002.jpg" position="float" orientation="portrait" xlink:type="simple" id="oo_634064.jpg"><uri content-type="original_file" xlink:type="simple">https://binary.pensoft.net/fig/634064</uri></graphic></fig><fig id="F5" position="float" orientation="portrait"><object-id xmlns:xlink="http://www.w3.org/1999/xlink" content-type="doi" xlink:type="simple">10.3897/zookeys.1081.75927.figure5</object-id><object-id xmlns:xlink="http://www.w3.org/1999/xlink" content-type="arpha" xlink:type="simple">D4E00D51-B737-56AB-A6CF-ED181E5FD25A</object-id><label>Figure 5.</label><caption><p>Female genitalia of <italic><tp:taxon-name><tp:taxon-name-part taxon-name-part-type="genus" reg="Cacodaemon">Cacodaemon</tp:taxon-name-part></tp:taxon-name></italic> spp. <bold>A, B</bold><italic><tp:taxon-name><tp:taxon-name-part taxon-name-part-type="genus" reg="Cacodaemon">C.</tp:taxon-name-part><tp:taxon-name-part taxon-name-part-type="species" reg="laotinus">laotinus</tp:taxon-name-part><tp:taxon-name-part taxon-name-part-type="subspecies" reg="laotinus">laotinus</tp:taxon-name-part></tp:taxon-name></italic><bold>C, D</bold><italic><tp:taxon-name><tp:taxon-name-part taxon-name-part-type="genus" reg="Cacodaemon">C.</tp:taxon-name-part><tp:taxon-name-part taxon-name-part-type="species" reg="vietnamensis">vietnamensis</tp:taxon-name-part></tp:taxon-name></italic> sp. nov. <bold>E, F</bold><italic><tp:taxon-name><tp:taxon-name-part taxon-name-part-type="genus" reg="Cacodaemon">C.</tp:taxon-name-part><tp:taxon-name-part taxon-name-part-type="species" reg="proavus">proavus</tp:taxon-name-part></tp:taxon-name></italic><bold>A, C, E</bold> sternite VIII <bold>B, D, F</bold> ovipositor. Scale: 0.5 mm.</p></caption><graphic xmlns:xlink="http://www.w3.org/1999/xlink" xlink:href="zookeys-1081-127-g005.jpg" position="float" orientation="portrait" xlink:type="simple" id="oo_634067.jpg"><uri content-type="original_file" xlink:type="simple">https://binary.pensoft.net/fig/634067</uri></graphic></fig></tp:treatment-sec></tp:taxon-treatment>
