# Supplementary material for: ﻿The genus Cacodaemon (Coleoptera, Endomychidae) of Vietnam
Source: Zookeys. 2022 Jan 14;1081:127–36. doi: 10.3897/zookeys.1081.75927 (PMC8782822; doi:10.3897/zookeys.1081.75927)
Supplement: XML Treatment for Cacodaemon proavus [file zookeys.1081.75927-treatment4.xml]

<!DOCTYPE tp:taxon-treatment
  PUBLIC "-//TaxonX//DTD Taxonomic Treatment Publishing DTD v0 20100105//EN" "tax-treatment-NSO.dtd">
<tp:taxon-treatment xmlns:tp="http://www.plazi.org/taxpub"><tp:treatment-meta><kwd-group><label>Taxon classification</label><kwd>
              <named-content content-type="kingdom">Animalia</named-content>
            </kwd><kwd>
              <named-content content-type="order">Coleoptera</named-content>
            </kwd><kwd>
              <named-content content-type="family">Endomychidae</named-content>
            </kwd></kwd-group><mixed-citation publication-type="journal"><person-group><name><surname>Yoshitomi</surname><given-names>Hiroyuki</given-names></name><name><surname>Pham</surname><given-names>Thai Hong</given-names></name></person-group><article-title>﻿The genus <italic><tp:taxon-name><tp:taxon-name-part taxon-name-part-type="genus" reg="Cacodaemon">Cacodaemon</tp:taxon-name-part></tp:taxon-name></italic> (<tp:taxon-name><tp:taxon-name-part taxon-name-part-type="order">Coleoptera</tp:taxon-name-part></tp:taxon-name>, <tp:taxon-name><tp:taxon-name-part taxon-name-part-type="family">Endomychidae</tp:taxon-name-part></tp:taxon-name>) of Vietnam</article-title><source>Zookeys</source><day>14</day><month>01</month><year>2022</year><volume>1081</volume><fpage>127</fpage><lpage>136</lpage><pub-id pub-id-type="doi">10.3897/zookeys.1081.75927</pub-id></mixed-citation></tp:treatment-meta><tp:nomenclature><label>﻿</label><tp:taxon-name>
            <object-id xmlns:xlink="http://www.w3.org/1999/xlink" content-type="arpha" xlink:type="simple">079B2E1C-8B25-532C-8E86-54CF99A0156F</object-id>
            <tp:taxon-name-part taxon-name-part-type="genus" reg="Cacodaemon">Cacodaemon</tp:taxon-name-part>
            <tp:taxon-name-part taxon-name-part-type="species" reg="proavus">proavus</tp:taxon-name-part>
          </tp:taxon-name><tp:taxon-authority>Strohecker, 1964</tp:taxon-authority><xref ref-type="fig" rid="F1">Figs 1F</xref><xref ref-type="fig" rid="F2">, 2F</xref><xref ref-type="fig" rid="F3">, 3F</xref><xref ref-type="fig" rid="F5">, 5E</xref><xref ref-type="fig" rid="F5">, 5F</xref><tp:nomenclature-citation-list><tp:nomenclature-citation><tp:taxon-name>
                <tp:taxon-name-part taxon-name-part-type="genus" reg="Cacodaemon">Cacodaemon</tp:taxon-name-part>
                <tp:taxon-name-part taxon-name-part-type="species" reg="proavus">proavus</tp:taxon-name-part>
              </tp:taxon-name><comment>Strohecker, 1964: 346; <xref ref-type="bibr" rid="B5">Shockley et al. 2009</xref>: 36.</comment></tp:nomenclature-citation></tp:nomenclature-citation-list></tp:nomenclature><tp:treatment-sec sec-type="material" id="SECID0ENGAG"><title>Material examined.</title><p>1 female (<abbrev xmlns:xlink="http://www.w3.org/1999/xlink" content-type="institution" xlink:title="National Museum of Nature and Science, Tsukuba, Japan" id="ABBRID0ETGAG" xlink:type="simple">NSMT</abbrev>), “Mt. Pia Oac (LT: 1,200m) Cao Bang Prov. [N-Vietnam] 22. V. 1999, S. Nomura leg.”.</p></tp:treatment-sec><tp:treatment-sec sec-type="diagnosis" id="SECID0EYGAG"><title>Diagnosis.</title><p>This is a distinct species in the genus by having the following characteristics: <abbrev xmlns:xlink="http://www.w3.org/1999/xlink" xlink:title="basal appendage of elytra" id="ABBRID0E5GAG" xlink:type="simple">BA</abbrev>, <abbrev xmlns:xlink="http://www.w3.org/1999/xlink" xlink:title="discal appendage of elytra" id="ABBRID0ECHAG" xlink:type="simple">DA</abbrev>, <abbrev xmlns:xlink="http://www.w3.org/1999/xlink" xlink:title="preapical appendage of elytra" id="ABBRID0EGHAG" xlink:type="simple">PA</abbrev> in the form of tubercles; <abbrev xmlns:xlink="http://www.w3.org/1999/xlink" xlink:title="humeral appendage of elytra" id="ABBRID0EKHAG" xlink:type="simple">HA</abbrev> carinate; apex of elytra rounded. In general appearance, this species is similar to <italic><tp:taxon-name><tp:taxon-name-part taxon-name-part-type="genus" reg="Amphisternus">Amphisternus</tp:taxon-name-part><tp:taxon-name-part taxon-name-part-type="species" reg="sordidus">sordidus</tp:taxon-name-part></tp:taxon-name></italic> Arrow, 1928 known from Vietnam and Laos, but differs from it by the mat and smooth dorsal surface (shiny and rugose in <italic><tp:taxon-name><tp:taxon-name-part taxon-name-part-type="genus" reg="Amphisternus">A.</tp:taxon-name-part><tp:taxon-name-part taxon-name-part-type="species" reg="sordidus">sordidus</tp:taxon-name-part></tp:taxon-name></italic>), widely carinate <abbrev xmlns:xlink="http://www.w3.org/1999/xlink" xlink:title="humeral appendage of elytra" id="ABBRID0EEIAG" xlink:type="simple">HA</abbrev> (narrowly carinate in <italic><tp:taxon-name><tp:taxon-name-part taxon-name-part-type="genus" reg="Amphisternus">A.</tp:taxon-name-part><tp:taxon-name-part taxon-name-part-type="species" reg="sordidus">sordidus</tp:taxon-name-part></tp:taxon-name></italic>), and <abbrev xmlns:xlink="http://www.w3.org/1999/xlink" xlink:title="basal appendage of elytra" id="ABBRID0ETIAG" xlink:type="simple">BA</abbrev> in the form of a tubercle (carinate in <italic><tp:taxon-name><tp:taxon-name-part taxon-name-part-type="genus" reg="Amphisternus">A.</tp:taxon-name-part><tp:taxon-name-part taxon-name-part-type="species" reg="sordidus">sordidus</tp:taxon-name-part></tp:taxon-name></italic>).</p></tp:treatment-sec><tp:treatment-sec sec-type="redescription" id="SECID0ECJAG"><title>Redescription.</title><p><bold>Female.</bold> Body (Fig. <xref ref-type="fig" rid="F1">1F</xref>) oval, slightly convex dorsally, weakly shiny. Coloration of body black, but <abbrev xmlns:xlink="http://www.w3.org/1999/xlink" xlink:title="discal appendage of elytra" id="ABBRID0EOJAG" xlink:type="simple">DA</abbrev> and <abbrev xmlns:xlink="http://www.w3.org/1999/xlink" xlink:title="preapical appendage of elytra" id="ABBRID0ESJAG" xlink:type="simple">PA</abbrev> faintly dull orange.</p><p>Head moderate in size, finely punctate. Antennae long, relatively stout; antennomere 3 longest, shorter than antennomeres 4 and 5 combined; club (antennomeres 9–11) weakly widened. Pronotum indistinctly and finely punctate, microreticulate, widest at middle, widely upturned in lateral parts; front corners triangular, minutely pointed at apices; lateral margins arcuate; posterior corners right-angled; <abbrev xmlns:xlink="http://www.w3.org/1999/xlink" xlink:title="pronotal length in median line" id="ABBRID0EYJAG" xlink:type="simple">PLM</abbrev>/<abbrev xmlns:xlink="http://www.w3.org/1999/xlink" xlink:title="pronotal length from anterior angle to posterior margin" id="ABBRID0E3JAG" xlink:type="simple">PLS</abbrev> 0.75; PWM/<abbrev xmlns:xlink="http://www.w3.org/1999/xlink" xlink:title="pronotal width in anterior angles" id="ABBRID0EAKAG" xlink:type="simple">PWA</abbrev> 1.52; PWM/<abbrev xmlns:xlink="http://www.w3.org/1999/xlink" xlink:title="pronotal length in median line" id="ABBRID0EEKAG" xlink:type="simple">PLM</abbrev> 1.80; PWM/<abbrev xmlns:xlink="http://www.w3.org/1999/xlink" xlink:title="pronotal length from anterior angle to posterior margin" id="ABBRID0EIKAG" xlink:type="simple">PLS</abbrev> 1.35. Fore tibia (Fig. <xref ref-type="fig" rid="F2">2F</xref>) straight, relatively stout. Elytra (Fig. <xref ref-type="fig" rid="F3">3F</xref>) minutely and sparsely punctate, microreticulate; basal and lateral grooves shallow; <abbrev xmlns:xlink="http://www.w3.org/1999/xlink" xlink:title="basal appendage of elytra" id="ABBRID0EUKAG" xlink:type="simple">BA</abbrev> in the form of a tubercle; <abbrev xmlns:xlink="http://www.w3.org/1999/xlink" xlink:title="humeral appendage of elytra" id="ABBRID0EYKAG" xlink:type="simple">HA</abbrev> carinate; <abbrev xmlns:xlink="http://www.w3.org/1999/xlink" xlink:title="discal appendage of elytra" id="ABBRID0E3KAG" xlink:type="simple">DA</abbrev> tubercle, small and low; <abbrev xmlns:xlink="http://www.w3.org/1999/xlink" xlink:title="preapical appendage of elytra" id="ABBRID0EALAG" xlink:type="simple">PA</abbrev> tubercle, small and low; apex of elytra rounded; <abbrev xmlns:xlink="http://www.w3.org/1999/xlink" xlink:title="elytral length from anterior margin to elytral apex" id="ABBRID0EELAG" xlink:type="simple">EL</abbrev>/<abbrev xmlns:xlink="http://www.w3.org/1999/xlink" xlink:title="maximum elytral width across humeral appendages" id="ABBRID0EILAG" xlink:type="simple">EWH</abbrev> 0.99; <abbrev xmlns:xlink="http://www.w3.org/1999/xlink" xlink:title="elytral length from anterior margin to elytral apex" id="ABBRID0EMLAG" xlink:type="simple">EL</abbrev>/<abbrev xmlns:xlink="http://www.w3.org/1999/xlink" xlink:title="pronotal length in median line" id="ABBRID0EQLAG" xlink:type="simple">PLM</abbrev> 2.66; <abbrev xmlns:xlink="http://www.w3.org/1999/xlink" xlink:title="maximum elytral width across humeral appendages" id="ABBRID0EULAG" xlink:type="simple">EWH</abbrev>/PWM 1.49; <abbrev xmlns:xlink="http://www.w3.org/1999/xlink" xlink:title="maximum elytral width across humeral appendages" id="ABBRID0EYLAG" xlink:type="simple">EWH</abbrev>/<abbrev xmlns:xlink="http://www.w3.org/1999/xlink" xlink:title="maximum elytral width in base of humeral appendages" id="ABBRID0E3LAG" xlink:type="simple">EWM</abbrev> 1.21; <abbrev xmlns:xlink="http://www.w3.org/1999/xlink" xlink:title="total length" id="ABBRID0EAMAG" xlink:type="simple">TL</abbrev>/<abbrev xmlns:xlink="http://www.w3.org/1999/xlink" xlink:title="maximum elytral width across humeral appendages" id="ABBRID0EEMAG" xlink:type="simple">EWH</abbrev> 1.37.</p><p>Sternite VIII (Fig. <xref ref-type="fig" rid="F5">5E</xref>) shallowly concave at posterior margin. Ovipositor (Fig. <xref ref-type="fig" rid="F5">5F</xref>) bearing short setae along lateral margins of fused coxites; posterior margin of fused coxites weakly protruding; styli bearing short setae.</p><fig id="F5" position="float" orientation="portrait"><object-id xmlns:xlink="http://www.w3.org/1999/xlink" content-type="doi" xlink:type="simple">10.3897/zookeys.1081.75927.figure5</object-id><object-id xmlns:xlink="http://www.w3.org/1999/xlink" content-type="arpha" xlink:type="simple">D4E00D51-B737-56AB-A6CF-ED181E5FD25A</object-id><label>Figure 5.</label><caption><p>Female genitalia of <italic><tp:taxon-name><tp:taxon-name-part taxon-name-part-type="genus" reg="Cacodaemon">Cacodaemon</tp:taxon-name-part></tp:taxon-name></italic> spp. <bold>A, B</bold><italic><tp:taxon-name><tp:taxon-name-part taxon-name-part-type="genus" reg="Cacodaemon">C.</tp:taxon-name-part><tp:taxon-name-part taxon-name-part-type="species" reg="laotinus">laotinus</tp:taxon-name-part><tp:taxon-name-part taxon-name-part-type="subspecies" reg="laotinus">laotinus</tp:taxon-name-part></tp:taxon-name></italic><bold>C, D</bold><italic><tp:taxon-name><tp:taxon-name-part taxon-name-part-type="genus" reg="Cacodaemon">C.</tp:taxon-name-part><tp:taxon-name-part taxon-name-part-type="species" reg="vietnamensis">vietnamensis</tp:taxon-name-part></tp:taxon-name></italic> sp. nov. <bold>E, F</bold><italic><tp:taxon-name><tp:taxon-name-part taxon-name-part-type="genus" reg="Cacodaemon">C.</tp:taxon-name-part><tp:taxon-name-part taxon-name-part-type="species" reg="proavus">proavus</tp:taxon-name-part></tp:taxon-name></italic><bold>A, C, E</bold> sternite VIII <bold>B, D, F</bold> ovipositor. Scale: 0.5 mm.</p></caption><graphic xmlns:xlink="http://www.w3.org/1999/xlink" xlink:href="zookeys-1081-127-g005.jpg" position="float" orientation="portrait" xlink:type="simple" id="oo_634067.jpg"><uri content-type="original_file" xlink:type="simple">https://binary.pensoft.net/fig/634067</uri></graphic></fig><p><bold>Male.</bold> Not examined. Male genitalia figured by <xref ref-type="bibr" rid="B7">Strohecker (1964)</xref>.</p><p><bold>Measurement.</bold> Female (<italic>N</italic> = 1). <abbrev xmlns:xlink="http://www.w3.org/1999/xlink" xlink:title="total length" id="ABBRID0EDPAG" xlink:type="simple">TL</abbrev> 7.43 mm; PWM 3.65 mm; <abbrev xmlns:xlink="http://www.w3.org/1999/xlink" xlink:title="pronotal width in anterior angles" id="ABBRID0EHPAG" xlink:type="simple">PWA</abbrev> 2.40 mm; <abbrev xmlns:xlink="http://www.w3.org/1999/xlink" xlink:title="pronotal length in median line" id="ABBRID0ELPAG" xlink:type="simple">PLM</abbrev> 2.03 mm; <abbrev xmlns:xlink="http://www.w3.org/1999/xlink" xlink:title="pronotal length from anterior angle to posterior margin" id="ABBRID0EPPAG" xlink:type="simple">PLS</abbrev> 2.70 mm; <abbrev xmlns:xlink="http://www.w3.org/1999/xlink" xlink:title="elytral length from anterior margin to elytral apex" id="ABBRID0ETPAG" xlink:type="simple">EL</abbrev> 5.40 mm; <abbrev xmlns:xlink="http://www.w3.org/1999/xlink" xlink:title="maximum elytral width across humeral appendages" id="ABBRID0EXPAG" xlink:type="simple">EWH</abbrev> 5.43 mm; <abbrev xmlns:xlink="http://www.w3.org/1999/xlink" xlink:title="maximum elytral width in base of humeral appendages" id="ABBRID0E2PAG" xlink:type="simple">EWM</abbrev> 4.50 mm.</p></tp:treatment-sec><tp:treatment-sec sec-type="distribution" id="SECID0E6PAG"><title>Distribution.</title><p>Vietnam.</p></tp:treatment-sec><tp:treatment-sec sec-type="remarks" id="SECID0EEQAG"><title>Remarks.</title><p><xref ref-type="bibr" rid="B7">Strohecker (1964)</xref> described this species based on three specimens collected from “Mauson, Tonkin” (= Mt. Mauson, Loc Binh District, Lang Son Province, Northeastern Vietnam).</p></tp:treatment-sec><tp:treatment-sec><!--Section generated to contain objects referenced in tp:taxon-treatment.--><fig id="F1" position="float" orientation="portrait"><object-id xmlns:xlink="http://www.w3.org/1999/xlink" content-type="doi" xlink:type="simple">10.3897/zookeys.1081.75927.figure1</object-id><object-id xmlns:xlink="http://www.w3.org/1999/xlink" content-type="arpha" xlink:type="simple">C3160D75-BB7F-5940-86E7-D6562B517115</object-id><label>Figure 1.</label><caption><p>Habitus of <italic><tp:taxon-name><tp:taxon-name-part taxon-name-part-type="genus" reg="Cacodaemon">Cacodaemon</tp:taxon-name-part></tp:taxon-name></italic> spp. <bold>A–D</bold><italic><tp:taxon-name><tp:taxon-name-part taxon-name-part-type="genus" reg="Cacodaemon">C.</tp:taxon-name-part><tp:taxon-name-part taxon-name-part-type="species" reg="laotinus">laotinus</tp:taxon-name-part><tp:taxon-name-part taxon-name-part-type="subspecies" reg="laotinus">laotinus</tp:taxon-name-part></tp:taxon-name></italic>, Vietnamese specimens (<bold>A, B</bold>) and Laotian specimens (<bold>C, D</bold>) <bold>E</bold><italic><tp:taxon-name><tp:taxon-name-part taxon-name-part-type="genus" reg="Cacodaemon">C.</tp:taxon-name-part><tp:taxon-name-part taxon-name-part-type="species" reg="vietnamensis">vietnamensis</tp:taxon-name-part></tp:taxon-name></italic> sp. nov., holotype <bold>F</bold><italic><tp:taxon-name><tp:taxon-name-part taxon-name-part-type="genus" reg="Cacodaemon">C.</tp:taxon-name-part><tp:taxon-name-part taxon-name-part-type="species" reg="proavus">proavus</tp:taxon-name-part></tp:taxon-name></italic><bold>A, B</bold> male <bold>C, D–F</bold> female. Scales: 1.0 mm.</p></caption><graphic xmlns:xlink="http://www.w3.org/1999/xlink" xlink:href="zookeys-1081-127-g001.jpg" position="float" orientation="portrait" xlink:type="simple" id="oo_634063.jpg"><uri content-type="original_file" xlink:type="simple">https://binary.pensoft.net/fig/634063</uri></graphic></fig><fig id="F2" position="float" orientation="portrait"><object-id xmlns:xlink="http://www.w3.org/1999/xlink" content-type="doi" xlink:type="simple">10.3897/zookeys.1081.75927.figure2</object-id><object-id xmlns:xlink="http://www.w3.org/1999/xlink" content-type="arpha" xlink:type="simple">95ADF477-729F-5F4B-A1C5-83E88A2F5EDF</object-id><label>Figure 2.</label><caption><p>Fore tibiae of <italic><tp:taxon-name><tp:taxon-name-part taxon-name-part-type="genus" reg="Cacodaemon">Cacodaemon</tp:taxon-name-part></tp:taxon-name></italic> spp. <bold>A–D</bold><italic><tp:taxon-name><tp:taxon-name-part taxon-name-part-type="genus" reg="Cacodaemon">C.</tp:taxon-name-part><tp:taxon-name-part taxon-name-part-type="species" reg="laotinus">laotinus</tp:taxon-name-part><tp:taxon-name-part taxon-name-part-type="subspecies" reg="laotinus">laotinus</tp:taxon-name-part></tp:taxon-name></italic>, Vietnamese specimens (<bold>A, B</bold>) and Laotian specimens (<bold>C, D</bold>) <bold>E</bold><italic><tp:taxon-name><tp:taxon-name-part taxon-name-part-type="genus" reg="Cacodaemon">C.</tp:taxon-name-part><tp:taxon-name-part taxon-name-part-type="species" reg="vietnamensis">vietnamensis</tp:taxon-name-part></tp:taxon-name></italic> sp. nov., holotype <bold>F</bold><italic><tp:taxon-name><tp:taxon-name-part taxon-name-part-type="genus" reg="Cacodaemon">C.</tp:taxon-name-part><tp:taxon-name-part taxon-name-part-type="species" reg="proavus">proavus</tp:taxon-name-part></tp:taxon-name></italic><bold>A, C</bold> male <bold>B, D–F</bold> female. Scale: 1.0 mm.</p></caption><graphic xmlns:xlink="http://www.w3.org/1999/xlink" xlink:href="zookeys-1081-127-g002.jpg" position="float" orientation="portrait" xlink:type="simple" id="oo_634064.jpg"><uri content-type="original_file" xlink:type="simple">https://binary.pensoft.net/fig/634064</uri></graphic></fig><fig id="F3" position="float" orientation="portrait"><object-id xmlns:xlink="http://www.w3.org/1999/xlink" content-type="doi" xlink:type="simple">10.3897/zookeys.1081.75927.figure3</object-id><object-id xmlns:xlink="http://www.w3.org/1999/xlink" content-type="arpha" xlink:type="simple">CC33B4C2-7990-5F9B-8663-BA2D8E1226B6</object-id><label>Figure 3.</label><caption><p>Elytral appendages of <italic><tp:taxon-name><tp:taxon-name-part taxon-name-part-type="genus" reg="Cacodaemon">Cacodaemon</tp:taxon-name-part></tp:taxon-name></italic> spp. in lateral view <bold>A–D</bold><italic><tp:taxon-name><tp:taxon-name-part taxon-name-part-type="genus" reg="Cacodaemon">C.</tp:taxon-name-part><tp:taxon-name-part taxon-name-part-type="species" reg="laotinus">laotinus</tp:taxon-name-part><tp:taxon-name-part taxon-name-part-type="subspecies" reg="laotinus">laotinus</tp:taxon-name-part></tp:taxon-name></italic>, Vietnamese specimens (<bold>A, B</bold>) and Laotian specimens (<bold>C, D</bold>) <bold>E</bold><italic><tp:taxon-name><tp:taxon-name-part taxon-name-part-type="genus" reg="Cacodaemon">C.</tp:taxon-name-part><tp:taxon-name-part taxon-name-part-type="species" reg="vietnamensis">vietnamensis</tp:taxon-name-part></tp:taxon-name></italic> sp. nov., holotype <bold>F</bold><italic><tp:taxon-name><tp:taxon-name-part taxon-name-part-type="genus" reg="Cacodaemon">C.</tp:taxon-name-part><tp:taxon-name-part taxon-name-part-type="species" reg="proavus">proavus</tp:taxon-name-part></tp:taxon-name></italic><bold>A, C</bold> male <bold>B, D–F</bold> female. Scale: 1.0 mm.</p></caption><graphic xmlns:xlink="http://www.w3.org/1999/xlink" xlink:href="zookeys-1081-127-g003.jpg" position="float" orientation="portrait" xlink:type="simple" id="oo_634065.jpg"><uri content-type="original_file" xlink:type="simple">https://binary.pensoft.net/fig/634065</uri></graphic></fig></tp:treatment-sec><ref-list><ref id="B5"><mixed-citation xmlns:xlink="http://www.w3.org/1999/xlink" xlink:type="simple"><person-group><name name-style="western"><surname>Shockley</surname><given-names>FW</given-names></name><name name-style="western"><surname>Tomaszewska</surname><given-names>KW</given-names></name><name name-style="western"><surname>McHugh</surname><given-names>JV</given-names></name></person-group> (<year>2009</year>) <article-title>An annotated checklist of the handsome fungus beetles of the world (<tp:taxon-name><tp:taxon-name-part taxon-name-part-type="order">Coleoptera</tp:taxon-name-part></tp:taxon-name>: <tp:taxon-name><tp:taxon-name-part taxon-name-part-type="superfamily">Cucujoidea</tp:taxon-name-part></tp:taxon-name>: <tp:taxon-name><tp:taxon-name-part taxon-name-part-type="family">Endomychidae</tp:taxon-name-part></tp:taxon-name>).</article-title><source>Zootaxa</source><volume>1999</volume>: <fpage>1</fpage>–<lpage>113</lpage>. <ext-link xlink:href="10.11646/zootaxa.1999.1.1" ext-link-type="doi" xlink:type="simple">https://doi.org/10.11646/zootaxa.1999.1.1</ext-link></mixed-citation></ref><ref id="B7"><mixed-citation xmlns:xlink="http://www.w3.org/1999/xlink" xlink:type="simple"><person-group><name name-style="western"><surname>Strohecker</surname><given-names>HF</given-names></name></person-group> (<year>1964</year>) <article-title>A synopsis of the <tp:taxon-name><tp:taxon-name-part taxon-name-part-type="tribe">Amphisternini</tp:taxon-name-part></tp:taxon-name> (<tp:taxon-name><tp:taxon-name-part taxon-name-part-type="order">Coleoptera</tp:taxon-name-part></tp:taxon-name>: <tp:taxon-name><tp:taxon-name-part taxon-name-part-type="family">Endomychidae</tp:taxon-name-part></tp:taxon-name>).</article-title><source>Pacific Insects</source><volume>6</volume>: <fpage>319</fpage>–<lpage>357</lpage>.</mixed-citation></ref></ref-list></tp:taxon-treatment>
